# Supplementary material for: Flower-like meristem conditions and spatial constraints shape architecture of floral pseudanthia in Apioideae
Source: EvoDevo. 2022 Dec 19;13:19. doi: 10.1186/s13227-022-00204-6 (PMC9764545; doi:10.1186/s13227-022-00204-6)
Supplement: Supplementary file 3 — Additional file 3. Primers used for probes synthesis during mRNA in situ hybridization experiments. [file 13227_2022_204_MOESM3_ESM.xlsx]

## Sheet: Arkusz1
Primer	Sequence	Comments
DcLFY-RT	CTTGGTGGGCACATACCAGA	used for reverse transcription
DcLFY-F	GAGAGGTAGCTCGCGGAAAA	forward
DcLFY-R	GCATTAGAGGCCTCCTCGTC	reverse
DcLFY-F-T7	CATAATACGACTCACTATAGGGGAGAGGTAGCTCGCGGAAAA	forward, including T7 overhang
DcLFY-R-T7	CATAATACGACTCACTATAGGGGCATTAGAGGCCTCCTCGTC	reverse, including T7 overhang
DcUFO-RT	GCAAAGCCATGCAACTCTCC	used for reverse transcription
DcUFO-F	ACACCTGGTGCAACATCCAA	forward
DcUFO-R	TCCGACGCAGTTAAACCCTC	reverse
DcUFO-F-T7	CATAATACGACTCACTATAGGGACACCTGGTGCAACATCCAA	forward, including T7 overhang
DcUFO-R-T7	CATAATACGACTCACTATAGGGTCCGACGCAGTTAAACCCTC	reverse, including T7 overhang
DcCYC-RT	TGGCCCGGATAGAACAACTT	used for reverse transcription
DcCYC-F	AGGGCAAGGGAACGTACAAG	forward
DcCYC-R	ATAGCACACTCACGTCGCTT	reverse
DcCYC-F-T7	ATTTAGGTGACACTATAGAGGGCAAGGGAACGTACAAG	forward, including SP6 overhang
DcCYC-R-T7	ATTTAGGTGACACTATAGATAGCACACTCACGTCGCTT	reverse, including SP6 overhang
